# Supplementary material for: Distinct Transcriptional Changes in Response to Patulin Underlie Toxin Biosorption Differences in Saccharomyces cerevisiae
Source: Toxins (Basel). 2019 Jul 10;11(7):400. doi: 10.3390/toxins11070400 (PMC6669508; doi:10.3390/toxins11070400)
Supplement: Supplementary file 1 [file toxins-11-00400-s001.zip]

Archive with 4 entries (3 files):
- toxins-523720-si/Figure S1.pdf
- toxins-523720-si/Table_S1.pdf
- toxins-523720-si/Table_S2.pdf
- toxins-523720-si/
